# Supplementary material for: The Prevalence of Dietary Supplements That Claim Estrogen-like Effects in Japanese Women
Source: Nutrients. 2022 Oct 26;14(21):4509. doi: 10.3390/nu14214509 (PMC9653890; doi:10.3390/nu14214509)
Supplement: Supplementary file 1 [file nutrients-14-04509-s001.zip]

Archive with 1 entries (1 files):
- nutrients-1978078-supplementary.pdf
